# Supplementary material for: 4000 years of human dietary evolution in central Germany, from the first farmers to the first elites
Source: PLoS One. 2018 Mar 27;13(3):e0194862. doi: 10.1371/journal.pone.0194862 (PMC5870995; doi:10.1371/journal.pone.0194862)
Supplement: S1 Table — The Mittelelbe-Saale sites are listed in chronological order, while multi-phase sites are listed numerous times. Basic information is given on geographic location, the archaeological context of the investigated individuals, individual data and isotopic data. (XLSX) [file pone.0194862.s001.xlsx]

## Sheet: S1 table
S1 table. Summary of human samples investigated. The Mittelelbe-Saale sites are listed in chronological order, while multi-phase sites are listed numerous times. Basic information is given on geographic location, the archaeological context of the investigated individuals, individual data and isotopic data.
		Culture	Abbr.	Dating	Site	County	Archaeological context	ID	Feature	Culture	Sex	Age category	Age in years	Skeletal element	Collagen yield (%)	%C	%N	C/N atom	δ13C in ‰ vs. VPDB	δ15N in ‰ vs. AIR	N	Male	Female	Indetermined adults	Indetermined juveniles	Infans II	Infans II
Early- and Middle Neolithic	Early Neolithic	Linear Pottery Culture	LBK	5,500 - 4,825 cal. BC	Derenburg-Meerenstieg II	Harz	Cemetery, single & multiple burials	DER_1	483	LBK	male	juvenile	14-18	rib	4.14	41	15	3.2	-19.67	8.3
								DER_2	484	LBK	male	mature	38-44	rib	3.6	42	15	3.2	-19.84	8.53
								DER_3	486	LBK	male	senile	50-65	rib	1.9	30	11	3.3	-20.23	8.26
					*Oelze et al. 2011			DER_4	566	LBK	male	adult	25-35	rib	3	38	14	3.2	-19.42	9.15
								DER_5	596	LBK	male	adult	30-35	rib	6.6	40	15	3.2	-19.69	9.18
								DER_6	599	LBK	male	adult	25-35	rib	4.1	43	16	3.2	-19.74	8.31
								DER_7	604.1	LBK	male	mature	35-50	rib	6.1	41	15	3.2	-19.18	9.25
								DER_8	606	LBK	male	juvenile	15-18	rib	1.9	30	11	3.3	-20	8.98
								DER_9	665	LBK	male	mature	35-48	rib	6.1	42	15	3.2	-19.41	8.6
								DER_10	420	LBK	female	adult	30-40	rib	7.5	42	15	3.2	-20.16	8.39
								DER_11	485	LBK	female	senile	60 +	rib	3.4	36	13	3.2	-20.17	8.55
								DER_12	564	LBK	female	adult	24-35	rib	2.5	32	11	3.3	-20.01	8.37
								DER_13	591.1	LBK	female	adult	30-40	long bone	1	41	15	3.2	-19.75	8.49
								DER_14	592	LBK	female	adult	25-34	rib	5.8	41	15	3.2	-20.15	8.79
								DER_15	600	LBK	female	mature	40-45	rib	4.3	40	15	3.2	-19.43	8.64
								DER_16	604.3	LBK	female	adult	30-45	rib	5.6	40	15	3.2	-19.44	9.17
								DER_17	643	LBK	female	mature	35-45	rib	6.9	36	13	3.2	-19.31	9.07
								DER_18	644	LBK	female	mature	40-50	rib	4	40	15	3.2	-19.79	8.42
								DER_19	645	LBK	female	mature	40-55	rib	5	40	15	3.2	-19.75	8.2
								DER_20	649	LBK	female	adult	30-40	long bone	1.2	37	13	3.3	-19.85	8.9
								DER_21	662.1	LBK	female	adult	25-35	long bone	2	43	16	3.2	-20.23	6.99
								DER_22	662.2	LBK	female	mature	45+	rib	1.97	35	12	3.3	-20.03	8.69
								DER_23	708	LBK	female	mature	35-45	rib	4.1	44	16	3.1	-19.55	9.21
								DER_24	421	LBK	indet.	mature	35-45	long bone	2.7	36	13	3.3	-19.46	8.2
								DER_25	591.2	LBK	indet.	adult	indet.	rib	0.5	34	12	3.3	-20.2	8
								DER_26	652	LBK	indet.	indet.	indet.	rib	5.3	41	15	3.2	-19.76	8.13
								DER_27	503	LBK	indet.	adult	indet.	long bone	4.4	33	12	3.2	-20.52	7.2
								DER_28	567	LBK	indet.	infans II	~ 8-9	rib	4.7	39	14	3.2	-19.57	8.7
								DER_29	598	LBK	indet.	infans II	10-14	rib	5.2	41	15	3.2	-19.44	8.81
								DER_30	604.2	LBK	indet.	infans II	~ 12	rib	2.9	41	15	3.2	-19.63	8.59
								DER_31	565	LBK	indet.	infans I	~ 5	cranium	1.4	32	11	3.5	-20.52	8.63
								DER_32	568	LBK	indet.	infans I	~ 3	cranium	2	36	12	3.3	-20.05	8.67
								DER_33	593	LBK	indet.	infans I	~ 3	rib	7	40	15	3.2	-19.75	8.94
								DER_34	594	LBK	indet.	infans I	0-6 months	rib	3.4	43	15	3.2	-19.15	11.18
								DER_35	595	LBK	indet.	infans I	~ 4	cranium	3	37	13	3.2	-19.15	9.66
								DER_36	597	LBK	indet.	infans I	~ 4	long bone	1.8	42	16	3.2	-19.51	9.45
								DER_37	662.3	LBK	indet.	infans I	indet.	cranium	3.9	43	16	3.2	-18.97	11.47	37	9	14	4	0	3	7
					Halberstadt-Sonntagsfeld	Harz	Settlement pits, single & multiple burials	HAL_1	241	LBK	male	mature-senile	45-56	rib	1.9	36	13	3.2	-20.1	7.97
								HAL_2	413.1	LBK	male	adult	30-35	rib	2.83	32	12	3.2	-19.53	8.72
								HAL_3	430	LBK	male	mature	40-45	rib	1.9	42	15	3.3	-19.8	8.4
								HAL_4	536	LBK	male	(juvenile)-adult	19-25	rib	3.9	37	13	3.2	-20.09	7.98
					*Oelze et al. 2011			HAL_5	577	LBK	male	juvenile	16-18	rib	1.8	38	13	3.3	-19.76	8.33
								HAL_7	861	LBK	male	adult-mature	35-45	rib	4.6	41	15	3.2	-19.36	9.22
								HAL_8	867	LBK	male	mature-senile	50-65	rib	5.5	43	16	3.2	-19.61	9.02
								HAL_9	999	LBK	male	mature-senile	45-65	rib	5	40	15	3.2	-19.69	8.73
								HAL_10	1215	LBK	male	juvenile	15-18	rib	4.4	33	12	3.2	-19.63	8.11
								HAL_11	139	LBK	female	adult	35-40	rib	7.7	39	14	3.2	-19.06	9.1
								HAL_12	198	LBK	female	adult	30-40	rib	9.6	41	15	3.2	-21.3	6.98
								HAL_13	578.1	LBK	female	adult	20-25	rib	3.2	38	14	3.3	-19.5	8.55
								HAL_14	666	LBK	female	mature-senile	40-60	rib	4.8	42	15	3.3	-19.86	8.32
								HAL_15	804	LBK	female	adult-mature	35-45	rib	2.2	39	14	3.2	-19.55	8.25
								HAL_16	847	LBK	female	mature-senile	50-65	rib	3.3	33	12	3.2	-20.18	8.57
								HAL_17	995	LBK	female	adult	20-25	rib	8.8	40	15	3.2	-20.23	8.65
								HAL_18	1059	LBK	female	adult	30-40	rib	2.5	39	14	3.3	-19.94	8.01
								HAL_19	1065	LBK	female	mature-senile	55-65	rib	4.2	41	15	3.2	-19.68	8.36
								HAL_20	1324	LBK	female	mature	40-60	rib	8.2	42	16	3.2	-19.69	8.18
								HAL_21	340	LBK	indet.	juvenile	15-17	rib	9.4	42	15	3.2	-19.97	10.5
								HAL_22	306	LBK	indet.	infans II	~ 12	rib	1.6	42	15	3.3	-19.46	9.05
								HAL_23	343.1	LBK	indet.	infans II	6-7	rib	3.6	41	15	3.3	-19.24	9.86
								HAL_24	413.2	LBK	indet.	infans II	~6	rib	2.8	33	12	3.2	-19.5	8.7
								HAL_25	343.2	LBK	indet.	infans II	indet.	rib	5.5	42	15	3.3	-20.11	7.63
								HAL_26	662	LBK	indet.	infans II	indet.	long bone	1.8	34	12	3.3	-20.11	7.43
								HAL_27	741	LBK	indet.	infans II	8-9	rib	6.8	39	14	3.2	-19.69	7.54
								HAL_28	859	LBK	indet.	infans II	~ 8	rib	7	41	15	3.2	-19.75	7.38
								HAL_29	860	LBK	indet.	infans II	8-9	rib	8.6	35	13	3.2	-19.86	7.72
								HAL_31	322	LBK	indet.	infans I	~ 3	rib	7	40	15	3	-19.02	10.25
								HAL_32	578.2	LBK	indet.	infans I	0-6	rib	6.1	44	15	3.3	-19.57	10.17
								HAL_33	739	LBK	indet.	infans I	5-6	rib	1.7	41	15	3.3	-19.85	8.6
								HAL_34	815	LBK	indet.	infans I	0-6	rib	4	36	13	3.3	-19.43	10.5
								HAL_35	869	LBK	indet.	infans I	1,5-2	long bone	1.6	31	11	3.3	-19.46	9.97
								HAL_36	870	LBK	indet.	infans I	3-4	rib	3.7	41	15	3.2	-19.74	8.9
								HAL_37	992	LBK	indet.	infans I	2-3	rib	3.2	40	15	3.2	-19.84	7.74
								HAL_38	1076	LBK	indet.	infans I	9-12 months	long bone	2.4	34	12	3.3	-20.05	8.98	36	9	10	0	1	8	8
					Karsdorf	Burgenlandkreis	Settlement pits, single & multiple burials	KAR_1	170	LBK	male	mature	45-60	rib	1.06	39	14	3.3	-19.95	9
								KAR_2	509	LBK	male	adult	30-40	rib	2.31	40	14	3.2	-19.97	9.07
								KAR_3	537	LBK	male	adult	25-30	rib	1.42	39	14	3.2	-19.73	8.88
					*Oelze et al. 2011			KAR_4	605	LBK	male	mature	40-50	rib	2.24	39	14	3.2	-19.85	8.97
								KAR_5	611	LBK	male	adult	24-30	rib	2.04	38	14	3.2	-20.23	9.14
								KAR_6	300	LBK	male	mature	40-45	rib	1.14	40	14	3.3	-19.98	8.65
								KAR_7	303	LBK	male	senile	50-65	rib	2.45	40	14	3.3	-20.47	8.77
								KAR_8	304	LBK	male	mature	35-45	rib	1.92	41	15	3.2	-20.27	8.84
								KAR_9	14	LBK	male	mature	45-55	rib	2.29	39	14	3.3	-19.96	8.53
								KAR_25	158	LBK	female	adult	30+	rib	2.49	38	14	3.2	-20.18	6.31
								KAR_26	169	LBK	female	senile	50-65	rib	2.68	38	14	3.2	-20.01	9.09
								KAR_27	299	LBK	female	adult	20-25	rib	2.66	41	15	3.2	-19.6	8.94
								KAR_28	302	LBK	female	mature	45-50	rib	1.46	40	14	3.3	-19.63	10.16
								KAR_29	430	LBK	female	adult	20-25	rib	1.29	39	14	3.3	-20.1	8.37
								KAR_45	529	LBK	indet.	infans II	~ 8	rib	2.84	41	14	3.6	-20.18	8.07
								KAR_50	115	LBK	indet.	infans I	2-3	rib	6	39	14	3.2	-19.86	8.4
								KAR_51	305	LBK	indet.	infans I	2-3	rib	4.77	39	14	3.2	-19.65	8.53
								KAR_52	301	LBK	indet.	infans I	18-24 months	rib	4.18	42	17	2.9	-19.15	12.64	18	9	5	0	0	1	3
					Quedlinburg VII	Harz	Cemetery, single & multiple burials	QLB_1	17950	LBK	male	juvenile	18-18	rib	2.56	38	14	3.2	-19.89	8.73	1	1	0	0	0	0	0
																					92	28	29	4	1	12	18
	Middle Neolithic	Rössen Culture	RSC	4,625 - 4,250 cal. BC	Esperstedt	Saalekreis	Settlement pit	ESP_16	4229	RSC	female	juvenile	16-20	rib	1.5	35	12	3.3	-20.03	8.82	1	0	1	0	0	0	0
					Oberwiederstedt 3, Schrammhöhe	Mansfeld-Südharz	Cemetery, single burials	OWST_1	95	RSC	male	mature	38-48	rib	4.77	40	14	3.2	-20.34	9.12
								OWST_2	206	RSC	male	adult-mature	35-45	rib	1.67	45	16	3.3	-19.96	8.29
								OWST_3	225	RSC	male	adult	25-35	rib	0.68	41	14	3.4	-20.52	8.38
								OWST_5	195	RSC	female	adult	30-38	rib	4.39	42	15	3.2	-19.93	10.16
								OWST_10	64	RSC	indet.	infans II	7-8	rib	2.79	41	15	3.2	-20.43	8.23
								OWST_11	130	RSC	indet.	infans II	12-14	rib	5.59	40	15	3.2	-20.38	8.58
								OWST_12	220	RSC	indet.	infans I	~ 4	rib	3.25	39	14	3.2	-20.42	8.24	7	3	1	0	0	2	1
					Oberwiederstedt 4, Arschkerbe Ost	Mansfeld-Südharz	Cemetery, single burials	OWST_4	2	RSC	male	adult+	20+	rib	0.21	43	13	3.7	-20.33	8.28
								OWST_6	5	RSC	female	adult+	20+	rib	0.21	40	13	3.6	-20.51	6.5
								OWST_7	8	RSC	female	adult	30-40	rib	1.37	37	13	3.4	-20	7.97
								OWST_8	3	RSC	indet.	adult	30-40	rib	2.58	44	16	3.2	-20.1	8.6
								OWST_9	6	RSC	indet.	adult	25-35	long bone	1.68	36	13	3.3	-19.84	8.85	5	1	2	2	0	0	0
																					13	4	4	2	0	2	1
																					105	32	33	6	1	14	19
Younger and Late Neolithic	Younger Neolithic	Gatersleben Culture	GLC	4,450 - 4,075 cal. BC	Eulau	Burgenlandkreis	Cemetery, single burials	EUL_1	1206	GLC	male	adult-mature	indet.	rib	0.63	44	15	3.4	-20.15	8.85
								EUL_14	1270	GLC	female	mature	40-50	rib	2.21	34	12	3.3	-20.46	9.17
								EUL_15	1279	GLC	female	juvenile	~ 15	rib	1.16	44	16	3.2	-20.01	9.09
								EUL_16	1280	GLC	female	mature	40-50	rib	1.68	44	16	3.2	-19.95	9.77
								EUL_17	1282	GLC	female	mature	45-55	rib	2.02	36	13	3.2	-20.03	9.28
								EUL_34	1221	GLC	indet.	infans II	~ 6	rib	1.36	44	16	3.3	-20.37	9.33
								EUL_35	1278	GLC	indet.	infans II	~ 8	rib	2.09	44	16	3.2	-20.4	9.33
								EUL_36	1207	GLC	indet.	infans II	11-13	rib	3.73	37	13	3.3	-19.99	9.46	8	1	4	0	0	3	0
		Schöningen Group	SCG	4,075 - 3,950 cal. BC	Salzmünde-Schiepzig	Saalekreis	Single & multiple burials, cranium depots	SCHIEP_1	3192.1	SCG	male	adult	20-25	rib	1.17	44	16	3.2	-19.85	9.19
								SCHIEP_2	3932.1	SCG	male	adult-mature	35-45	rib	5.19	40	15	3.2	-19.84	9.12
								SCHIEP_3	4129.1	SCG	male	mature	40-50	rib	1.14	44	16	3.2	-19.87	9.46
								SCHIEP_4	5061	SCG	male	juvenile	14-17	rib	3.22	41	14	3.3	-19.95	8.86
								SCHIEP_5	5066.2	SCG	male	mature	40-50	rib	1.498	38	13	3.4	-19.68	9.51
								SCHIEP_6	5091.1	SCG	male	adult	24-30	rib	1.23	43	15	3.3	-19.57	9.44
								SCHIEP_7	9025.1	SCG	male	adult	20-40	rib	1.17	44	16	3.2	-20.35	8.53
								SCHIEP_13	3192.2	SCG	female	adult	30-40	rib	2.09	44	16	3.2	-19.87	9.2
								SCHIEP_14	3930.3	SCG	female	adult	25-35	cranium	2.2	33	12	3.3	-19.86	8.96
								SCHIEP_15	4044.1	SCG	female	juvenile	14-16	rib	3.63	41	15	3.2	-19.45	9.58
								SCHIEP_16	5018	SCG	female	juvenile	18-22	rib	1.62	38	12	3.6	-19.91	8.85
								SCHIEP_17	4095.1	SCG	female	adult	28-38	rib	1.33	44	16	3.2	-19.84	8.99
								SCHIEP_18	4138	SCG	female	adult	35-45	rib	6.72	36	15	2.8	-19.64	9.77
								SCHIEP_19	5065	SCG	female	juvenile	14-17	rib	3.07	39	14	3.1	-19.54	9.08
								SCHIEP_21	5030.2	SCG	indet.	adult	indet.	rib	2.74	38	13	3.3	-19.72	9.41
								SCHIEP_22	5077	SCG	indet.	indet.	indet.	rib	2.24	37	14	3	-19.66	9.41
								SCHIEP_23	3930.2	SCG	indet.	adult	30-40	cranium	0.95	30	11	3.3	-19.63	9.29
								SCHIEP_24	3931	SCG	indet.	indet.	indet.	cranium	0.589	33	12	3.3	-19.91	9.93
								SCHIEP_25	3189	SCG	indet.	indet.	indet.	cranium	2.75	35	13	3.2	-19.66	11.11
								SCHIEP_26	3192.3	SCG	indet.	juvenile	15-20	rib	1.02	44	16	3.3	-19.74	8.74
								SCHIEP_27	5003	SCG	indet.	juvenile	16-21	rib	2.41	44	16	3.2	-19.65	8.76
								SCHIEP_28	4090	SCG	indet.	juvenile	15-19	rib	5.79	41	15	3.2	-19.47	9.44
								SCHIEP_32	3642.1	SCG	indet.	infans II	12-15	long bone?	4.51	38	14	3.2	-19.42	9.13
								SCHIEP_33	3932.2	SCG	indet.	infans II	9-10	rib	1.8	39	14	3.2	-19.96	9.27
								SCHIEP_34	4121	SCG	indet.	infans II	8-9	rib	0.72	44	16	3.2	-20.01	8.45
								SCHIEP_35	5081.1	SCG	indet.	infans II	12-15	rib	1.94	37	12	3.6	-19.78	8.94
								SCHIEP_36	4095_2	SCG	indet.	infans II	10-12	cranium	1.07	38	14	3.2	-19.98	9.82
								SCHIEP_37	3109.1	SCG	indet.	infans I	~ 3	rib	2.53	39	14	3.2	-19.05	12.06
								SCHIEP_38	3183	SCG	indet.	infans I	~ 6	rib	2.94	28	9	3.6	-20.36	8.62
								SCHIEP_39	4040	SCG	indet.	infans I	6-18 months	rib	4.5	41	15	3.2	-18.03	13.54
								SCHIEP_40	4044.2	SCG	indet.	infans I	3-4	rib	3.34	37	13	3.3	-20.61	8.36
								SCHIEP_41	4044.3	SCG	indet.	infans I	~ 2	rib	5.27	40	15	3.2	-19.86	9.72
								SCHIEP_42	4095.2	SCG	indet.	infans I	2-3	rib	1.07	42	15	3.3	-19.68	8.49
								SCHIEP_43	5030.1	SCG	indet.	infans I	indet.	rib	2.05	39	15	3	-19.26	10.69
								SCHIEP_44	5066.3	SCG	indet.	infans I	~ 18 months	rib	2.77	38	13	3.3	-20.53	8.56
								SCHIEP_45	5091.2	SCG	indet.	infans I	~ 6	rib	6.91	39	15	3.1	-19.62	9.26	36	7	7	5	3	5	9
					Quedlinburg VII	Harz	Single burial	QLB_64	19462	SCG	indet.	infans I	2-3	cranium	>0,6	39	14	3.2	-19.06	11.1	1	0	0	0	0	0	1
		Baalberge Culture	BAC	3,950 - 3,375 cal. BC	Eulau	Burgenlandkreis	Cemetery, single burials	EUL_2	83	BAC	male	juvenile	~ 15	rib	3.45	41	15	3.2	-20.73	9.86
								EUL_37	84	BAC	indet.	infans II	~ 7	rib	2.54	44	16	3.2	-20.6	9.13	2	1	0	0	0	1	0
					Halle-Queis	Saalekreis	Cemetery, single & multiple burials	QUEIS_1	960c	BAC	female	mature	45-55	rib	4.53	40	14	3.2	-20.78	10.19
								QUEIS_2	962	BAC	indet.	infans II	~ 8	rib	6.18	39	14	3.2	-21.26	8.51
								QUEIS_3	960b	BAC	indet.	infans II	~ 9	rib	1.41	43	16	3.2	-20.74	8.91
								QUEIS_4	961	BAC	indet.	infans II	~ 10	rib	3.6	41	15	3.2	-20.63	9.04	4	0	1	0	0	3	0
					Karsdorf	Burgenlandkreis	Single burials	KAR_10	187	BAC	male	adult	25-30	rib	2.37	40	14	3.2	-19.72	9.38
								KAR_30	190	BAC	female	adult	19-25	rib	5.51	36	13	3.2	-19.62	8.76	2	1	1	0	0	0	0
					Quedlinburg VII	Harz	Cemetery, single & multiple burials	QLB_4	11693	BAC	male	mature	45-55	rib	1.72	41	15	3.2	-20.18	9.52
								QLB_5	25179	BAC	male	adult-mature	35-45	rib	2.47	44	16	3.2	-19.89	9.73
								QLB_23	25140	BAC	female	adult	25-35	rib	3.58	44	16	3.2	-20.1	8.66
								QLB_24	11973	BAC	female	juvenile	17-20	rib	2.06	43	15	3.2	-20.33	9.06
								QLB_25	11255	BAC	female	mature	40-60	rib	2.1	45	16	3.2	-20.48	9.16
								QLB_26	11260	BAC	female	adult-mature	35-45	rib	2.49	45	16	3.3	-20.06	8.99
								QLB_47	25136	BAC	indet.	juvenile	14-16	rib	4.65	42	15	3.2	-20.15	8.8
								QLB_55	25134	BAC	indet.	infans II	8-12	rib	23.71	42	15	3.3	-20.27	8.71
								QLB_56	11267	BAC	indet.	infans II	10-14	rib	0.5	42	15	3.4	-20.59	8.22
								QLB_58	25138	BAC	indet.	infans II	7-9	rib	2.27	42	15	3.2	-20.58	8.96
								QLB_59	11919	BAC	indet.	infans II	10-13	rib	2.99	46	17	3.2	-20.24	8.42
								QLB_60	25135	BAC	indet.	infans II	7-9	rib	1.28	42	15	3.2	-20.14	8.57
								QLB_61	41242	BAC	indet.	infans II	~ 8	rib	2.32	44	16	3.2	-19.91	9.7
								QLB_66	11945.2	BAC	indet.	infans I	4-6	rib	3.06	42	15	3.2	-20.2	8.64	14	2	4	0	1	6	1
					Quedlinburg IX	Harz	Cemetery, single burials	QLB_2	2581	BAC	male	mature	40-50	rib	1.5	42	15	3.2	-19.69	9.87
								QLB_3	2808	BAC	male	juvenile	15-18	rib	4.97	43	16	3.2	-19.83	8.71
								QLB_6	21033	BAC	male	adult	25-30	rib	2.58	42	15	3.3	-20.29	9.79
								QLB_7	21038	BAC	male	adult	25-35	rib	1.35	44	16	3.2	-19.95	9.23
								QLB_22	2850	BAC	female	adult+	25+	rib	2.31	43	15	3.2	-19.82	11.13
								QLB_27	21035	BAC	female	adult-mature	30-50	rib	1.05	34	12	3.4	-20.27	9.48
								QLB_28	21039	BAC	female	adult	30-40	rib	1.89	44	16	3.2	-20.17	9.88
								QLB_65	2817	BAC	indet.	infans I	2-3	rib	1.06	44	15	3.5	-20.5	10.36	8	4	3	0	0	0	1
					Quedlinburg XIV	Salzland	Single burial	QLB_57	5641	BAC	indet.	(infans I)-II	5-7	rib	2.13	41	15	3.2	-20.19	8.61	1	0	0	0	0	1	0
					Salzmünde-Schiepzig	Saalekreis	Single burial	SCHIEP_8	3204	BAC	male	adult	20-30	hip	16.93	41	15	3.2	-19.67	9.42	1	1	0	0	0	0	0
																					77	17	20	5	4	19	12
	Late Neolithic	Salzmünde Culture	SMC	3,375 - 3,075 cal. BC	Salzmünde-Schiepzig	Saalekreis	Single & multiple burials, cranium depots	SCHIEP_9	3688	SMC	male	adult	25-35	rib	0.63	43	15	3.2	-19.9	10.2
								SCHIEP_10	3691.1	SMC	male	adult-mature	35-45	rib	5.84	43	16	3.2	-19.75	10.64
								SCHIEP_11	3761	SMC	male	adult	34-40	rib	0.89	44	16	3.3	-20.84	9.18
								SCHIEP_12	5573.1	SMC	female	adult	20-40	rib	0.56	43	15	3.4	-20.32	9.44
								SCHIEP_20	5586	SMC	female	adult	30-50	rib	0.83	44	16	3.3	-20.43	8.6
								SCHIEP_29	5637	SMC	indet.	adult	20-60	rib	0.95	38	13	3.3	-20.27	9.15
								SCHIEP_30	5533.1	SMC	indet.	adult	20-60	rib	0.67	37	12	3.6	-20.26	8.92
								SCHIEP_31	3691.2	SMC	indet.	juvenile	12-18	rib	1.94	45	16	3.2	-19.91	9.46
								SCHIEP_46	3833	SMC	indet.	infans II	12-14	rib	1.43	44	16	3.2	-19.55	8.63
								SCHIEP_47	5533.2	SMC	indet.	infans II	12-14	rib	3.38	36	13	3.1	-19.52	8.61
								SCHIEP_48	5533.3	SMC	indet.	infans II	8-10	rib	0.44	43	15	3.3	-20.56	9.11
								SCHIEP_50	5586	SMC	indet.	infans II	6-8	rib	1.7	39	14	3.2	-19.25	11.05
								SCHIEP_49	5586	SMC	indet.	infans I	2-3	rib	4.23	40	15	3.2	-19.47	9.55
								SCHIEP_51	6078	SMC	indet.	infans I	3-4	rib	0.94	35	13	3	-19.34	9.63	14	3	2	2	1	4	2
		Bernburg Culture	BEC	3,075 - 2,700 cal. BC	Benzingerode I	Harz	Collective burial	BENZ_1	1	BEC	male	juvenile	indet.	long bone	2.2	---	---	3.2	-20.3	9.4
								BENZ_2	3	BEC	male	adult	indet.	long bone	1.4	---	---	3.2	-19.6	9.4
								BENZ_3	15	BEC	male	adult	indet.	scapula	1	---	---	3.2	-19.6	9
					*Meier et al. 2008			BENZ_4	26	BEC	male	adult	indet.	cranium	4.6	---	---	3.2	-19.6	9.8
								BENZ_5	27	BEC	male	mature	indet.	long bone	2.5	---	---	3.2	-19.8	9.5
								BENZ_6	29	BEC	male	adult	indet.	long bone	1.1	---	---	3.3	-19.8	9.5
								BENZ_7	32	BEC	male	mature	indet.	long bone	0.6	---	---	3.3	-19.8	9.6
								BENZ_8	35	BEC	male	adult	indet.	cranium	2.3	---	---	3.2	-19.7	9.6
								BENZ_9	38	BEC	male	mature	indet.	cranium	2.2	---	---	3.2	-19.6	10.3
								BENZ_10	39	BEC	male	adult	indet.	long bone	1.6	---	---	3.2	-20.2	9.6
								BENZ_11	6	BEC	female	adult	indet.	long bone	0.8	---	---	3.3	-20.3	9.3
								BENZ_12	8	BEC	female	mature	indet.	long bone	1.2	---	---	3.3	-20	9.6
								BENZ_13	13	BEC	female	mature	indet.	cranium	2.9	---	---	3.2	-19.9	9.9
								BENZ_14	14	BEC	female	mature	indet.	long bone	0.6	---	---	3.2	-20.2	8.6
								BENZ_15	17	BEC	female	juvenile	indet.	long bone	0.9	---	---	3.3	-19.9	8.8
								BENZ_16	18	BEC	female	adult	indet.	long bone	3	---	---	3.2	-19.8	9.2
								BENZ_17	19	BEC	female	juvenile	indet.	long bone	2.6	---	---	3.2	-20.2	9.2
								BENZ_18	21	BEC	female	adult	indet.	long bone	2.4	---	---	3.2	-20.1	8.8
								BENZ_19	34	BEC	female	mature	indet.	cranium	5.9	---	---	3.1	-19.8	9.6
								BENZ_20	37	BEC	indet.	adult	indet.	long bone	1.7	---	---	3.2	-19.6	9.6	20	10	9	1	0	0	0
		Globular Amphora Culture	KUC	3,075 - 2,700 cal. BC	Quedlinburg VII	Harz	Cemetery, single & multiple burials	QLB_29	13199	KUC	female	mature	40-60	rib	3.97	42	15	3.3	-20.11	9.43	1	0	1	0	0	0	0
																					35	13	12	3	1	4	2
																					112	30	32	8	5	23	14
Final Neolithic	Final Neolithic	Corded Ware Culture	CWC	2,825 - 2,200/2,125 cal. BC	Benzingerode-Heimburg	Harz	Single burial	BENZ_29	1287	CWC	female	adult-mature	35-50	rib	1.86	39	14	3.3	-20.43	10.05	1	0	1	0	0	0	0
					Esperstedt	Saalekreis	Cemetery, single & multiple burials	ESP_1	6	CWC	male	adult	30-40	rib	4.6	41	15	3.2	-19.59	10.28
								ESP_2	4290	CWC	male	adult-mature	38-48	rib	0.77	35	12	3.4	-19.68	10.43
								ESP_3	2002	CWC	male	juvenile	15-19	rib	1.68	42	15	3.2	-19.87	9.83
								ESP_4	2101.1	CWC	male	adult-mature	38-48	rib	2.5	39	14	3.2	-19.51	11.06
								ESP_5	4182	CWC	male	mature	40-60	rib	9.28	40	14	3.4	-20.83	6.51
								ESP_6	5052.2	CWC	male	adult	19-25	rib	4.5	41	15	3.2	-19.83	10.85
								ESP_7	6141	CWC	male	juvenile-adult	19-25	rib	6.21	41	15	3.2	-19.24	10.12
								ESP_8	6216	CWC	male	adult	25-35	rib	2.33	42	15	3.2	-19.22	9.68
								ESP_17	4003	CWC	female	mature-senile	50-70	rib	2.15	45	17	3.2	-20.22	10.92
								ESP_18	4166	CWC	female	juvenile+	16+	rib	3.54	41	15	3.2	-19.6	10.55
								ESP_19	6232.3	CWC	female	mature	35-50	rib	11.01	42	15	3.2	-19.72	10.63
								ESP_20	6233.1	CWC	female	mature	40-60	rib	6.1	41	15	3.2	-19.36	11.7
								ESP_21	6236	CWC	female	juvenile-adult	18-25	rib	1.5	43	16	3.2	-18.99	9.73
								ESP_28	2101.2	CWC	indet.	mature	45-55	rib	2.86	41	15	3.2	-19.76	11.11
								ESP_30	4011	CWC	indet.	adult+	20+	rib	0.87	41	15	3.2	-19.55	11.42
								ESP_29	2152.1	CWC	indet.	juvenile	14-17	rib	3.72	42	15	3.2	-19.86	10.92
								ESP_31	4179	CWC	indet.	juvenile	15-18	rib	4.27	43	16	3.2	-19.71	9.98
								ESP_32	6140	CWC	indet.	(infans II-) juvenile	12-16	long bone	4.5	40	14	3.2	-20.06	10.46
								ESP_33	6233.2	CWC	indet.	juvenile	~ 15	rib	0.24	39	14	3.2	-19.39	11.62
								ESP_36	5052.1	CWC	indet.	infans II	~ 8	rib	1.02141	40	14	3.2	-19.5	10.54
								ESP_37	2200	CWC	indet.	infans II	~ 7-8	rib	2.3	40	14	3.3	-20.17	10.42
								ESP_38	5082	CWC	indet.	infans II	~ 8	rib	2.73	42	15	3.3	-20.4	10.78
								ESP_39	6232.2	CWC	indet.	infans II	7-8	rib	0.6	41	14	3.3	-19.99	9.82
								ESP_46	6222	CWC	indet.	infans I(-II)	indet.	rib	2.52	41	15	3.2	-19.65	10.55
								ESP_47	513.1	CWC	indet.	infans I	neonate	rib	4.76	42	15	3.2	-19.93	12.79
								ESP_48	513.2	CWC	indet.	infans I	neonate	rib	>0,6	41	14	3.4	-19.51	11.64
								ESP_49	1030	CWC	indet.	infans I	6-9 months	rib	16.68	42	15	3.2	-18.38	12.49	27	8	5	2	4	4	4
					Eulau	Burgenlandkreis	Cemetery, single & multiple burials	EUL_3	170	CWC	male	adult	25-35	rib	7	43	16	3.2	-19.93	11.27
								EUL_4	66	CWC	male	mature	40-50	rib	1.45	44	16	3.2	-19.9	10.06
								EUL_5	1204	CWC	male	adult-mature	30-60	rib	0.34	34	12	3.4	-19.79	9.31
								EUL_18	767 (757)	CWC	female	adult	30-35	rib	1.07	40	14	3.4	-20.71	8.48
								EUL_19	103	CWC	female	mature-senile	45-65	rib	2.41	44	16	3.2	-20.24	10.21
								EUL_26	103	CWC	indet.	indet.	indet.	rib	2.57	41	15	3.2	-20.24	10.36
								EUL_27	128	CWC	indet.	adult	25-40	long bone	2.29	40	14	3.2	-20.04	10.5
								EUL_28	174	CWC	indet.	adult	25-35	rib	2.42	40	15	3.2	-20.18	9.82
								EUL_29	356	CWC	indet.	juvenile	16-20	rib	1.93	44	16	3.2	-19.6	9.73
								EUL_40	169	CWC	indet.	infans I	3-5	rib	3.84	39	14	3.2	-20.07	9.38	10	3	2	3	1	0	1
					Karsdorf	Burgenlandkreis	Cemetery, single burials	KAR_11	95	CWC	male	adult	30-40	rib	1.03	40	14	3.4	-20.13	10.77
								KAR_12	133	CWC	male	mature	40-55	rib	3.17	35	13	3.2	-19.93	10.6
								KAR_13	313	CWC	male	mature	35-50	rib	1.74	37	13	3.2	-20.28	10.01
								KAR_14	290	CWC	male	mature	38-48	rib	3.08	37	13	3.2	-19.69	11.06
								KAR_31	294	CWC	female	adult	30-40	rib	3.58	42	15	3.2	-19.81	9.98
								KAR_41	6	CWC	indet.	adult	25-30	rib	4.24	40	15	3.2	-19.71	10.72
								KAR_46	3	CWC	indet.	infans II	7-8	rib	1.45	40	14	3.2	-19.61	9.14
								KAR_47	22	CWC	indet.	infans II	13-15	rib	2.65	40	14	3.3	-20.01	9.74
								KAR_48	411.1	CWC	indet.	infans II	8-9	rib	2.42	36	13	3.2	-19.8	12.36
								KAR_53	226	CWC	indet.	infans I	0-6 months	rib	5.54	39	14	3.3	-18.9	10.94	10	4	1	1	0	3	1
					Quedlinburg XII	Harz	Cemetery, single burials	QLB_49	15124	CWC	indet.	adult	25-35	rib	2	44	16	3.2	-20.05	9.49
								QLB_50	15128.2	CWC	indet.	adult	19-25	rib	1.48	42	15	3.3	-19.64	8.94
								QLB_51	15199.1	CWC	indet.	adult-mature	35-50	long bone	1.81	40	14	3.2	-19.89	11.06
								QLB_48	1266.2	CWC	indet.	infans II	9-12	long bone	1.92	37	13	3.2	-19.84	9.43	4	0	0	3	0	1	0
					Quedlinburg XIV	Harz	Cemetery, single burials	QLB_30	5201	CWC	female	mature	40-55	cranium	2.23	43	15	3.2	-19.59	9.63	1	0	1	0	0	0	0
					Quedlinburg VII	Harz	Cemetery, single burials	QLB_13	40154	CWC	male	adult	20-25	rib	3.54	42	15	3.2	-19.78	9.29	1	1	0	0	0	0	0
					Quedlinburg XII	Harz	Cemetery, single & multiple burials	QLB_31	1266.1	CWC	female	adult	20-25	rib	2.55	44	16	3.2	-19.79	9.86	1	0	1	0	0	0	0
		Bell Beaker Phenomenon	BBC	2,575 - 2,200/2,125 cal. BC	Alberstedt	Saalekreis	Single burials	ALB_1	7136	BBC	male	adult	25-35	rib	3.61	38	14	3.2	-19.93	10.1
								ALB_2	7137	BBC	male	juvenile	16-20	rib	2.46	39	14	3.2	-19.84	9.83	2	2	0	0	0	0	0
					Benzingerode-Heimburg	Harz	Cemetery, single burials	BENZ_30	2345	BBC	female	adult-mature	35-45	cranium	9.38	31	11	3.4	-20.67	9.61
								BENZ_31	2350	BBC	female	mature-senile	50-65	rib	1.53	27	9	3.4	-20.68	8.3
								BENZ_32	1289	BBC	female	mature-senile	50-65	long bone	3.22	41	15	3.2	-20.03	10
								BENZ_33	5079	BBC	female	adult-mature	35-50	long bone	0.87	28	9	3.4	-20.22	8.14
								BENZ_34	4607	BBC	female	adult-mature	35-50	long bone	1.47	38	13	3.3	-20.75	9.66
								BENZ_35	3079	BBC	female	adult	25-35	rib	1.06	38	13	3.5	-20.19	8.12
								BENZ_41	2342	BBC	indet.	adult	17-25	long bone	>0,5	28	10	3.4	-20.37	8.82	7	0	6	1	0	0	0
					Karsdorf	Burgenlandkreis	Cemetery, single burials	KAR_15	153	BBC	male	mature	50-60	rib	3.48	39	14	3.2	-19.69	9.18
								KAR_16	390	BBC	male	adult	24-30	rib	2.74	40	15	3.2	-20.1	9.96
								KAR_32	362	BBC	female	mature	50-60	rib	3.05	42	15	3.2	-20.15	9.3	3	2	1	0	0	0	0
					Quedlinburg III	Harz	Single burial	QLB_67	4028.1	BBC	indet.	infans I	2-3	cranium	0.56	40	14	3.4	-19.66	11.94	1	0	0	0	0	0	1
					Quedlinburg VII	Harz	Cemetery, single burials	QLB_10	19608	BBC	male	adult	25-35	rib	3.06	42	15	3.2	-19.65	10.41
								QLB_11	19617	BBC	male	adult	30-40	rib	>0,5	42	15	3.2	-19.9	10.31
								QLB_12	19614	BBC	male	adult-mature	35-45	rib	3.18	42	16	3.2	-19.78	9.97	3	3	0	0	0	0	0
					Quedlinburg XII	Harz	Cemetery, single & multiple burials	QLB_8	6256	BBC	male	adult	19-25	rib	2.15	43	15	3.3	-20.38	9
								QLB_9	6444	BBC	male	adult	30-40	rib	3.81	43	16	3.2	-19.7	10.35
								QLB_32	1279	BBC	female	mature-senile	50+	cranium	2.14	36	13	3.3	-19.65	10.4
								QLB_33	6255	BBC	female	mature-senile	55-65	rib	2.21	44	16	3.2	-20.06	9.77
								QLB_34	6446	BBC	female	adult	25-35	rib	2.23	44	16	3.2	-20.34	9.22
								QLB_35	1265	BBC	female	adult	19-25	rib	3.41	44	16	3.2	-20.2	9.71	6	2	4	0	0	0	0
					Rothenschirmbach	Mansfeld-Südharz	Cemetery, single burials	RSB_1	10294	BBC	male	(infans II-) juvenile	12-15	rib	4.56	41	15	3.2	-19.85	10.28
								RSB_2	10030	BBC	male	adult	30-40	cranium	3.83	43	16	3.2	-20.22	10.61
								RSB_3	10142	BBC	female	adult	28-38	rib	1.56	42	15	3.2	-19.85	10.92
								RSB_4	10293	BBC	female	adult	20-25	rib	0.29	40	14	3.2	-19.54	10.14
								RSB_5	10044	BBC	female	mature	45-60	long bone	6.48	41	15	3.2	-20.41	9.9
								RSB_6	10010	BBC	indet.	infans II	~ 8	rib	0.753	38	14	3.2	-20.15	9.47
								RSB_7	10011	BBC	indet.	infans I	~ 3	long bone	3.51	43	15	3.2	-20.42	10.45
								RSB_8	10014	BBC	indet.	infans I	~ 3	rib	0.445	35	12	3.4	-20.17	8.97
								RSB_9	10045	BBC	indet.	infans I	neonate	rib	2.42	41	15	3.2	-19.43	12.51
								RSB_10	10292	BBC	indet.	infans I	~ 1	cranium	6.47	40	14	3.2	-19.52	12.8
								RSB_11	10048	BBC	indet.	infans I	2-3	long bone	0.448	38	14	3.2	-19.62	12.81	11	2	3	0	0	1	5
		Indetermined Final Neolithic			Alberstedt	Saalekreis	Single burials	ALB_3	7144.2	LN undet	female	senile	50-60	rib	5.24	43	16	3.2	-20.33	10.75	1	0	1	0	0	0	0
					Karsdorf	Burgenlandkreis	Single burial	KAR_17	314	indet.	male	mature	35-45	rib	4.15	39	14	3.2	-19.78	9.66
								KAR_40	191	LN undet	indet.	mature	35-45	cranium	0.53	36	13	3.4	-20.28	9.74	2	1	0	1	0	0	0
					Profen	Burgenlandkreis	Cemetery, single burials	PRO_1	1081	indet.	male	adult	35-40	rib	2.53	47	17	3.1	-20.49	10.5
								PRO_2	1025	indet.	male	adult	25-30	rib	3.97	42	15	3.2	-20.44	10.08
								PRO_3	1030	indet.	male	adult+	20-60	rib	1.28	44	16	3.2	-20.29	9.61
								PRO_4	1033	indet.	male	adult	20-30	rib	1.19	43	16	3.2	-20.6	9.36
					* The cemetery of Profen contained several Late Neolithic burials, which could not be separated between CWC and BBC at the time of analysis.			PRO_5	1043	indet.	male	adult	20-25	long bone	6.31	30	11	3.2	-20.55	9.8
								PRO_6	1029	indet.	female	adult	30-35	rib	2.07	42	15	3.2	-20.37	8.99
								PRO_7	1034	indet.	female	mature	35-45	rib	0.75	41	15	3.2	-20.43	8.96
								PRO_8	1052	indet.	female	mature	40-50	rib	4.73	41	15	3.2	-20.4	9.46
								PRO_9	1097	indet.	female	adult	20-25	rib	0.78	43	15	3.3	-20.67	9.14
								PRO_10	1039	indet.	indet.	adult	20-50	rib	0.39	43	15	3.3	-21.01	9.13
								PRO_11	1078	indet.	indet.	adult	20-40	rib	0.35	38	13	3.4	-20.65	8.54
								PRO_12	1040	indet.	indet.	infans II	8-9	rib	2.04	44	16	3.2	-20.54	8.78
								PRO_13	1080	indet.	indet.	infans II	8-10	rib	0.45	43	15	3.3	-20.72	8.47
								PRO_14	1087	indet.	indet.	infans II	11-13	rib	2.07	43	16	3.2	-20.6	9.58
								PRO_15	1104	indet.	indet.	infans I	4-5	long bone	3.7	41	15	3.2	-20.51	10.19	15	5	4	2	0	3	1
																					106	33	30	13	5	12	13
Early Bronze Age	Early Bronze Age	Unetice Culture	UC	2,200 - 1,550 cal. BC	Alberstedt	Saalekreis	Settlement pit	BENZ_21	5234.1	UC	male	adult	25+	long bone	3.06	35	13	3.2	-20.01	9.81	1	1	0	0	0	0	0
					Benzingerode-Heimburg	Harz	Cemetery, single & multiple burials	BENZ_22	5236	UC	male	adult	25-35	cranium	1.39	28	10	3.3	-19.97	10.26
								BENZ_23	3109.1	UC	male	mature	40-60	cranium	0.65	33	11	3.3	-19.9	10.55
								BENZ_24	222.1	UC	male	mature	40-60	cranium	>0,5	44	16	3.2	-20.21	11
								BENZ_25	5275.2	UC	male	adult	30-40	long bone	1.66	38	14	3.2	-20.17	10.37
								BENZ_26	5292	UC	male	adult	20-30	long bone	>0,2	39	14	3.2	-20.27	10.23
								BENZ_27	6035	UC	male	mature-senile	50-65	cranium	>0,5	38	13	3.3	-20.21	9.8
								BENZ_28	43	UC	male	adult-mature	35-50	rib	2.8	39	14	3.3	-20.15	11.15
								BENZ_36	3109.2	UC	female	adult	30-40	long bone	1.04	34	12	3.3	-20.63	11.18
								BENZ_37	4029	UC	female	adult-mature	35-45	rib	1.92	40	14	3.2	-20.14	10.14
								BENZ_38	5275.1	UC	female	mature	40-60	long bone	>0,5	33	12	3.3	-20.26	9.8
								BENZ_39	4931.2	UC	indet.	adult	>20	cranium	0.99	37	13	3.3	-20.29	9.24
								BENZ_40	222.2	UC	indet.	adult-mature	35-45	long bone	>0,4	39	14	3.3	-20.26	10.59
								BENZ_42	5234.2	UC	indet.	infans II	10-11	long bone	1.42	38	14	3.2	-20.51	11.31
								BENZ_43	3109.3	UC	indet.	infans II	~ 8	cranium	>0,4	39	14	3.2	-19.84	11.78
								BENZ_44	5240.1	UC	indet.	infans II	8-9	rib	3.88	39	14	3.2	-19.88	9.6
								BENZ_45	5240.2	UC	indet.	infans I	~ 3	cranium	3.04	34	12	3.2	-19.95	10.08
								BENZ_46	5259	UC?	indet.	infans I	4-5	cranium	0.827	40	15	3.2	-15.42	12.13	17	7	3	2	0	3	2
					Brehna	Anhalt-Blitterfeld	Settlement pits	BRN_1	95	UC	male	mature	45-55	rib	1	29	11	3.2	-20.25	10.08
								BRN_2	584.1	UC	male	mature	40-50	rib	3.62	31	11	3.2	-20.73	10.86
								BRN_3	584.2	UC	indet.	infans I	~ 4	rib	2.64	40	15	3.2	-21.08	12.1	3	2	0	0	0	0	1
					Esperstedt	Saalekreis	Cemetery & settlement pits, single & multiple burials	ESP_9	1476	UC	male	adult	25-40	rib	3.2	43	16	3.2	-19.77	9.95
								ESP_10	1560	UC	male	mature	40-60	rib	0.89	41	15	3.2	-19.59	10.5
								ESP_11	3322	UC	male	mature	40-50	rib	2.96	45	16	3.2	-19.31	11.08
								ESP_12	3330.2	UC	male	adult-mature	35-45	rib	5.58	42	15	3.2	-19.1	11.03
								ESP_13	6593	UC	male	adult	30-40	rib	4.32	43	16	3.2	-19.38	10.76
								ESP_14	3340.1	UC	male	juvenile	15-18	rib	3.22	40	15	3.2	-19.45	9.34
					*partially Knipper et al. 2016			ESP_15	6218	UC	female	adult-mature	35-45	rib	>2,1	26	9	3.3	-20.27	12.1
								ESP_22	6138	UC	female	adult	24-30	rib	5.24	44	16	3.2	-20.12	11.48
								ESP_23	6128	UC	female	adult	30-35	rib	0.93	42	14	3.4	-20.61	8.93
								ESP_24	6618	UC	female	adult	30-35	rib	0.95	41	14	3.3	-20.22	10.95
								ESP_25	1559	UC	female	adult-mature	35-45	rib	2.3	41	15	3.2	-19.63	9.83
								ESP_26	3310.1	UC	female	adult	25-30	rib	2.96	42	15	3.2	-19.57	9.52
								ESP_27	3330.1	UC	female	mature-senile	55-65	rib	5.8	42	15	3.2	-20.48	11.06
								ESP_34	6148	UC	indet.	mature	35-45	rib	3.95	43	16	3.2	-20.16	11.08
								ESP_35	6020	UC	indet.	indet.	indet.	long bone	5.4	44	16	3.2	-20.43	7.93
								ESP_40	6130	UC	indet.	infans II	11-13	rib	2.09	42	15	3.2	-20.63	11.76
								ESP_41	3312.1	UC	indet.	infans II	7-8	rib	>0,7	45	16	3.2	-19.39	9.28
								ESP_42	3332	UC	indet.	infans II	~ 9	rib	2.74	43	16	3.2	-19.55	9.63
								ESP_43	5036	UC	indet.	infans II	~ 12	rib	5.07	43	16	3.2	-19.48	10.39
								ESP_44	4256	UC	indet.	infans II	9-12	rib	1.72	39	14	3.2	-19.85	9.31
								ESP_45	3332	UC	indet.	infans II	~ 9	rib	2.74	43	16	3.2	-19.55	9.63
								ESP_50	3310.2	UC	indet.	infans I	12-18 months	cranium	3.84	42	15	3.2	-19.17	11.56
								ESP_51	3312.2	UC	indet.	infans I	2-5	rib	4.54	43	15	3.2	-19.75	9.74
								ESP_52	963	UC	indet.	infans I	~ 3	rib	3.26	43	16	3.2	-20.21	9.65	24	6	7	2	0	6	3
					Eulau	Burgenlandkreis	Cemetery, single & multiple burials	EUL_6	1894	UC	male	adult	30-40	rib	3.44	35	13	3.3	-19.75	9.7
								EUL_7	488	UC	male	mature	40-50	rib	1.87	39	14	3.3	-20.78	10.37
								EUL_8	885	UC	male	mature	40-50	fragments	3.8	41	15	3.2	-20.53	10.38
								EUL_9	1994	UC	male	adult-mature	35-45	rib	3.68	40	15	3.2	-19.76	10.43
								EUL_10	1924	UC	male	adult	20-30	rib	1.34	43	16	3.2	-19.85	9.15
								EUL_11	1913	UC	male	adult-mature	35-45	rib	2.32	44	16	3.2	-19.73	10.65
								EUL_12	581	UC	male	adult-mature	35-45	rib	1.31	43	15	3.3	-20.17	10.14
								EUL_13	574.3	UC	male	adult	30-35	rib	3.24	46	17	3.2	-19.5	10.14
								EUL_20	470	UC	female	adult-mature	35-45	rib	3.57	41	15	3.2	-20.47	11.05
								EUL_21	882	UC	female	adult	20-25	rib	3.19	45	16	3.2	-20.45	10.26
								EUL_22	1896.1	UC	female	adult	30-35	rib	5.19	41	15	3.2	-20.07	11.04
								EUL_23	1982	UC	female	adult	30-40	rib	1.55	44	16	3.2	-20.32	10.42
								EUL_24	1991	UC	female	adult	25-35	rib	11.56	44	16	3.1	-20.18	10.18
								EUL_25	1911.5	UC	female	juvenile	~ 15	cranium	1.05	41	15	3.2	-20.53	10.34
								EUL_30	493	UC	indet.	adult	24-35	long bone	0.34	41	15	3.2	-20.71	10.1
								EUL_31	1978.1	UC	indet.	adult	indet.	long bone	0.55	39	14	3.4	-20.56	10.12
								EUL_32	1911.4	UC	indet.	juvenile	15-18	cranium	1.77	40	14	3.3	-20.38	10.89
								EUL_33	1996	UC	indet.	juvenile	14-16	rib	2.09	44	16	3.2	-20	10.04
								EUL_38	1923	UC	indet.	infans II	7-8	rib	1.06	42	15	3.3	-20.26	8.38
								EUL_39	1911.3	UC	indet.	infans II	11-13	rib	2.5	44	16	3.2	-19.73	10.49
								EUL_41	1911.1	UC	indet.	infans I	9-12 months	long bone	2.97	40	14	3.2	-18.95	13.42
								EUL_42	1911.2	UC	indet.	infans I	0-6 months	rib	3.19	40	15	3.2	-18.96	12.17	22	8	6	2	2	2	2
					Halberstadt-Sonntagsfeld	Harz	Settlement pits, single & multiple burials	HAL_6	613.1	UC	male	mature-senile	50-65	rib	4.3	41	15	3.2	-19.55	11.67	1	1	0	0	0	0	0
					Karsdorf	Burgenlandkreis	Cemetery & settlement pits, single & multiple burials	KAR_18	57	UC	male	mature	35-50	cranium	1.98	26	9	3.3	-19.45	10.39
								KAR_19	291/45	UC	male	adult	18-24	rib	2.48	39	14	3.2	-19.46	11.05
								KAR_20	291/46	UC	male	mature	35-50	rib	1.78	33	12	3.3	-19.76	10.33
								KAR_21	200	UC	male	adult	30-40	rib	8.24	42	15	3.2	-19.79	10.62
								KAR_22	21	UC	male	adult	18-20	rib	7.28	41	15	3.2	-19.78	11.78
								KAR_23	3835.A	UC	male	adult	30+	rib	0.86	35	13	3.3	-19.88	9.49
								KAR_24	3835.B	UC	male	adult	indet.	cranium	1.82	38	14	3.2	-19.67	10.22
								KAR_33	54	UC	female	adult	30-40	rib	3.91	41	15	3.2	-19.84	10.56
								KAR_34	60	UC	female	adult	19-25	rib	5.12	40	15	3.2	-19.89	10.74
								KAR_35	62	UC	female	adult	25-30	rib	5.86	37	14	3.2	-20.18	11.67
								KAR_36	165	UC	female	mature	50-60	rib	3.17	39	14	3.2	-20.46	10
								KAR_37	291/113	UC	female	mature	45-60	cranium	2.18	39	14	3.2	-19.55	11.04
								KAR_38	410.1	UC	female	adult	30-35	rib	4.52	41	15	3.2	-19.77	10.87
								KAR_39	318	UC	female	adult	30-40	rib	1.06	40	14	3.4	-20.71	9.36
								KAR_43	3835.C	UC	indet.	adult	~ 20	cranium	1.46	42	15	3.2	-19.88	9.77
								KAR_42	410.2	UC	indet.	juvenile	14-18	rib	1.2	29	10	3.2	-19.29	9.75
								KAR_44	3835.D	UC	indet.	juvenile	indet.	rib	0.84	38	13	3.3	-19.77	9.26
								KAR_49	487	UC?	indet.	infans II	7-9	rib	3.96	40	15	3.2	-19.83	8.5
								KAR_54	97	UC	indet.	infans I	5-6	rib	2.27	40	14	3.2	-20.23	11.9	19	7	7	1	2	1	1
					Leau 2	Salzlandkreis	Settlement pits	LEAU_1	3001.C	UC	male	adult	24-30	rib	4.1	42	15	3.2	-19.69	10.65
					*Knipper et al. 2016			LEAU_2	3001.A	UC	indet.	infans II	10-16	rib	4.03	45	16	3.2	-19.74	10.33	2	1	0	0	0	1	0
					Osterwieck	Harz	Cemetery, single burials	OWK_1	658.4	UC	male	senile	45-65	rib	2.42	38	14	3.2	-20.27	10.98
								OWK_2	658.1	UC	indet.	infans II	7-8	rib	1.63	39	14	3.2	-20.11	13.48
					*Knipper et al. 2016			OWK_3	658.2	UC	indet.	infans I	~ 2	rib	2.29	41	15	3.2	-21	11.82
								OWK_4	658.3	UC	indet.	infans I	4-6	rib	2.95	40	15	3.2	-21.06	11.7	4	1	0	0	0	1	2
					Plötzkau 3	Salzlandkreis	Settlement pits	PLK_1	28	UC	male	mature	45-55	?	3.1	42	15	3.2	-19.89	10.81
								PLK_2	30	UC	male	adult	19-25	?	3.56	42	15	3.2	-19.49	10.21
					*Knipper et al. 2016			PLK_3	31	UC	male	juvenile	16-21	?	2	41	15	3.2	-19.68	10.25
								PLK_4	31	UC	male	juvenile	15-18	?	1.03	42	15	3.3	-19.94	10.37
								PLK_5	31	UC	female	adult	30-35	?	3.36	43	16	3.2	-20.13	10.22
								PLK_6	30	UC	indet.	infans I	~ 2	?	3.79	43	16	3.2	-20.27	10.44
								PLK_7	31	UC	indet.	infans I	2-3	?	2.21	42	15	3.2	-19.51	11.69
								PLK_8	31	UC	indet.	infans I	~5	?	2.55	42	15	3.2	-19.53	10.16
								PLK_9	4	UC	indet.	infans I	4-5	?	2.41	41	15	3.2	-20.13	8.69
								PLK_10	5	UC	indet.	infans I	~ 5	?	3.38	42	16	3.2	-19.57	10.56	10	4	1	0	0	0	5
					Quedlinburg VII	Harz	Cemetery, single & multiple burials	QLB_15	25763	UC	male	adult	35-40	rib	3.6	43	16	3.2	-19.54	10.48
								QLB_16	25764	UC	male	mature	48-58	rib	3.26	35	13	3.2	-19.77	10.5
								QLB_17	1728	UC	male	mature	40-50	rib	4.2	43	16	3.2	-19.66	11.52
								QLB_18	22694.2	UC	male	adult	30-40	rib	0.157	39	14	3.2	-19.55	10.93
								QLB_19	1401	UC	male	adult	20+	long bone	3.65	43	16	3.2	-19.68	10.85
								QLB_20	1978.1	UC	male	adult-mature	35-45	cranium	3.83	41	15	3.2	-19.96	11.99
								QLB_21	11917.1	UC	male	mature	45-55	rib	4.62	39	14	3.2	-19.28	11.07
								QLB_43	1817	UC	female	adult-mature	35-45	rib	5.77	43	16	3.2	-19.73	10.66
								QLB_44	18582.2	UC	female	adult	20-25	rib	1.62	38	14	3.2	-19.58	10.06
								QLB_45	22636	UC	female	mature	45-55	rib	2.9	43	15	3.2	-20.04	10.54
								QLB_46	1818	UC	female	mature-senile	55-70	rib	5.5	35	13	3.3	-19.87	9.45
								QLB_53	19613	UC	indet.	mature	40-50	rib	3.8	41	15	3.2	-20.96	8.73
								QLB_62	1844	UC	indet.	infans II	3-10	long bone	2.85	41	15	3.2	-20.12	9.98
								QLB_63	22700	UC	indet.	infans II	10-11	long bone	2.4	41	15	3.3	-19.99	9.94
								QLB_70	11917.2	UC	indet.	infans I	4-5	long bone	2.41	37	13	3.3	-19.78	10.05
								QLB_71	1978.3	UC	indet.	infans I	1,5-2	long bone	4.04	41	15	3.2	-19.19	13.27
								QLB_72	19616	UC	indet.	infans I	3-4	rib	3.98	42	15	3.2	-20.06	10.96
								QLB_73	19615	UC	indet.	infans I	~ 4	cranium	7.91	44	16	3.2	-20.47	11.47	18	7	4	1	0	2	4
					Quedlinburg VIII	Harz	Cemetery, single burials	QLB_14	3647	UC	male	adult	28-38	rib	3.27	40	15	3.2	-19.4	9.98
								QLB_38	3580	UC	female	mature	40-60	rib	3.02	42	15	3.3	-20.3	10.41
								QLB_39	3582	UC	female	adult	20-40	long bone	>0,5	37	13	3.3	-19.52	10.56
								QLB_40	3646	UC	female	adult	25-35	rib	2.72	39	14	3.3	-19.95	9.92
								QLB_41	3644	UC	female	adult-mature	35-45	rib	2.76	42	15	3.2	-19.97	11.1
								QLB_42	3650	UC	female	adult	28-34	rib	2.73	42	15	3.2	-19.58	9.75
								QLB_54	3648	UC	indet.	mature	40-50	rib	6.28	42	15	3.2	-19.91	9.96
								QLB_68	3645	UC	indet.	infans I	4-5	rib	2.02	39	14	3.2	-19.81	9.88
								QLB_69	3649	UC	indet.	infans I	4-5	cranium	3.24	41	15	3.2	-19.94	9.22	9	1	5	1	0	0	2
					Quedlinburg XII	Harz	Cemetery, single burials	QLB_36	7000	UC	female	adult	20-40	rib	3.79	44	16	3.2	-20.34	11.32
								QLB_37	7063	UC	female	adult	20-25	rib	1.35	44	16	3.2	-20.08	10.07
								QLB_52	7001	UC	indet.	mature+	40+	rib	1.48	42	15	3.3	-19.76	10.83	3	0	2	1	0	0	0
					Röcken 2	Burgenlandkreis	Cemetery, single & multiple burials	RÖCK_1	5	UC	male	mature	50-60	rib	3.22	43	16	3.2	-19.93	10.65
								RÖCK_2	163	UC	male	mature	40-50 a	rib	3.22	43	16	3.2	-19.92	10.02
					*Knipper et al. 2016			RÖCK_3	653	UC	male	mature	45-55 a	rib	3.24	38	14	3.2	-20.63	11.7
								RÖCK_4	388	UC	male	juvenile	16-20	rib	3.21	40	15	3.2	-20.34	9.72
								RÖCK_5	40	UC	female	adult	25-35 a	rib	3.23	42	15	3.2	-18.96	8.59
								RÖCK_6	427	UC	female	mature	40-55 a	rib	3.22	41	15	3.2	-20.37	10.34
								RÖCK_7	370	UC	indet.	infans II	~ 12	rib	2.83	40	15	3.2	-20.34	9.76
								RÖCK_8	6	UC	indet.	infans I	3-4	rib	3.2	43	16	3.2	-20.2	10.07	8	4	2	0	0	1	1
					Serbitz	Landkreis Nordsachsen	Settlement pits	SERB_1	NYK-14.196.1	UC	male	mature	40-45	rib	3.26	42	15	3.1	-20.46	11.05
					*Knipper et al. 2016			SERB_2	NYK-14.196.2	UC	male	adult	35-40	rib	3.33	39	15	3.1	-20.51	11.1	2	2	0	0	0	0	0
																					143	52	37	10	4	17	23
															Overall samples						466	147	132	37	15	66	69
