# Supplementary material for: 4000 years of human dietary evolution in central Germany, from the first farmers to the first elites
Source: PLoS One. 2018 Mar 27;13(3):e0194862. doi: 10.1371/journal.pone.0194862 (PMC5870995; doi:10.1371/journal.pone.0194862)
Supplement: S2 Table — (XLSX) [file pone.0194862.s002.xlsx]

## Sheet: Tabelle1
S2 table. Summary of human samples excluded due to quality reasons.
Period	Culture	Abbr.	Site	County	Archaeological context	ID	Feature	Sex	Age category	Age in years	Skeletal element	Collagen yield (%)	%C	%N	C/N atomic	δ13C in ‰ vs. V-PDB	δ15N in ‰ vs. AIR
Middle Neolithic	Rössen Culture	RSC	Oberwiederstedt 4, Arschkerbe Ost	Mansfeld-Südharz	Cemetery, single burials	OWST_10	7	indet.	infans I	indet.	long bone	0.69	40.2843	11.3635	4.8	-21.5553	8.86697
Younger Neolithic	Schöningen Group	SCG	Salzmünde-Schiepzig	Saalekreis	Single & multiple burials, cranium depots	SCHIEP_52	4120.1	indet.	infans I	2017-03-02	rib	3.52941	17.4925	5.30004	3.85053	-20.6918	6.62592
						SCHIEP_53	9025.4	female	infans I	4	cranium	1.27216	35.6995	11.1966	3.71984	-20.3024	10.2132
Early Neolithic	Linear pottery Culture	LBK	Derenburg-Meerenstieg II	Harz	Cemetery, single & multiple burials	DER_38	569	female	adult	30-40	long bone	1.6	18.9201	6.27719	3.51644	-20.6089	8.56215
						DER_39	590.2	female	mature	40-50	rib	6.9	25.3795	8.788	3.36931	-20.2059	7.93415
						DER_40	640	female	adult-mature	35-45	femur	1	21.7099	7.39403	3.42549	-20.2456	10.0935
Younger Neolithic	Baalberge Culture	BAC	Salzmünde-Schiepzig	Saalekreis	Single burial	SCHIEP_54	3790	male	mature	40-50	long bone	1.42977	10.658	3.2963	3.77222	-20.8028	8.19212
Late Neolithic	Salzmünde Culture	SMC			Single & multiple burials, cranium depots	SCHIEP_55	4173.1	female	young adult	20-27	rib	1.52113	35.7347	10.7051	3.89446	-19.7841	9.00194
						SCHIEP_56	4500	male	adult-mature	35-45	rib	5.5898	32.7779	15.3029	2.49893	-19.6528	10.4871
						SCHIEP_57	4956.1	female	adult	20-25	rib	1.64227	30.458	8.61864	4.12296	-19.5535	9.46422
Late Neolithic	Indetermined	Indet.	Profen	Burgenlandkreis	Cemetery, single burials	PRO_16	1055	indet.	infans I/ II	~ 6	rib	2.13419	21.5179	7.6474	3.28272	-20.3214	9.32518
						PRO_17	1089	indet.	infans II	~ 12	long bone	0.5	17.4883	6.01635	3.39126	-20.6925	7.88293
Early Bronze Age	Unetice Culture	UC	Benzingerode-Heimburg	Harz	Cemetery, single & multiple burials	BENZ_47	4931.1	indet.	juvenile-adult	18-25	cranium	0.5	12.257	3.20599	5.2	-21.7595	7.96111
Early Bronze Age	Unetice Culture	UC	Karsdorf	Burgenlandkreis	Cemetery & settlement pits, single & multiple burials	KAR_55	276	male	adult+	> 20	longbone	1.78	22.0516	7.7777	3.30777	-19.6832	9.99888
						KAR_56	3835.E	indet.	juvenile	~ 14	rib	1.32332	17.9854	6.41697	3.27004	-20.0197	9.58868
						KAR_57	not reported	indet.	indet.	indet.	rib	0.56412	20.131	6.59088	3.56395	-20.4794	8.40598
