# Supplementary material for: 4000 years of human dietary evolution in central Germany, from the first farmers to the first elites
Source: PLoS One. 2018 Mar 27;13(3):e0194862. doi: 10.1371/journal.pone.0194862 (PMC5870995; doi:10.1371/journal.pone.0194862)
Supplement: S3 Table — The Middle Elbe-Saale sites are listed in chronological order, while multi-phase sites are listed numerous times. Individual data of each faunal sample (ID, feature, culture, species) and isotopic data (skeletal element, collagen yield, % C, % N, C/N atomic, δ13C, δ15N) are given. For additional information on geographic location and archaeological context of the faunal remains investigated, please refer to S1 Table. (XLSX) [file pone.0194862.s003.xlsx]

## Sheet: Tabelle1
S3 table. Summary of faunal samples investigated. The Middle Elbe-Saale sites are listed in chronological order, while multi-phase sites are listed numerous times. Individual data of each faunal sample (ID, feature, culture, species) and isotopic data (skeletal element, collagen yield, % C, % N, C/N atomic, δ13C, δ15N) are given. For additional information on geographic location and archaeologica…
		Abbr.	Dating	Site	ID	Feature	Culture	Species	Collagen yield (%)	%C	%N	C/N atom	δ13C in ‰ vs. VPDB	δ15N in ‰ vs. AIR
Early and Middle Neolithic	Early Neolithic	LBK	5,500 - 4,825 cal. BC	Derenburg-Meerenstieg II	DER_1	662	LBK	cattle	4.02	43.26	15.64	3.23	-20.23	6.99
					DER_2	371	LBK	cattle	2.83	37.5	13.55	3.23	-20.08	7.12
					DER_3	371	LBK	cattle	2.49	40.46	14.21	3.32	-19.63	7.71
					DER_4	371	LBK	cattle	1.24	44.21	15.94	3.24	-20.19	7.26
					DER_5	503	LBK	cattle	2.08	41.78	15.07	3.24	-21.42	7.28
					DER_6	371	LBK	goat/sheep	4.87	41.75	15.2	3.21	-20.53	6.97
					DER_7	371	LBK	pig	7.69	43.46	15.79	3.21	-20.46	7.17
				Halberstadt-Sonntagsfeld	HAL_1	3904	LBK	cattle	5.75	35.45	12.76	3.24	-20.47	7.22
					HAL_2	3904	LBK	cattle	6.31	41.46	15.21	3.18	-21.63	5.79
					HAL_3	3904	LBK	pig	1.01	35.17	12.04	3.41	-21.35	7.71
					HAL_4	4011	LBK	cattle	1.15	37.44	13.15	3.32	-21.06	5.67
				Karsdorf	KAR_1	26138v	LBK	cattle	5.42	30.79	11.05	3.25	-20.68	7.75
					KAR_2	26043c	LBK	cattle	2.8	40.58	14.87	3.18	-21.14	6.18
					KAR_3	26038b	LBK	cattle	1.25	26.47	9.38	3.29	-21.7	6.34
					KAR_4	26081h	LBK	cattle	1.68	33.17	11.78	3.29	-21.68	7.67
					KAR_5	26084n	LBK	cattle	4.62	37.91	13.71	3.23	-22.23	4.45
					KAR_6	26057h	LBK	cattle	1.89	23.97	8.55	3.27	-23.21	8.2
					KAR_7	26144k	LBK	cattle	2.86	36.52	13.13	3.24	-21.31	8.69
					KAR_8	26029n	LBK	cattle	2.01	25.42	9.14	3.25	-21.75	6.57
					KAR_9	26047c	LBK	cattle	3.02	33.98	11.98	3.31	-20.98	6.03
					KAR_10	26092f	LBK	goat/sheep	0.6	38.36	13.66	3.28	-20.58	7.9
					KAR_11	26101h	LBK	sheep	2.87	33.44	11.9	3.28	-20.16	7.31
					KAR_12	26144k	LBK	goat/sheep	9.6	38.16	14.01	3.18	-20.63	6.22
					KAR_13	26138u	LBK	goat/sheep	5.29	34.49	14	3.21	-20.22	6.41
					KAR_14	26138v	LBK	pig	2.53	41.2	15.03	3.2	-20.04	7.72
					KAR_15	26084n	LBK	pig	2.95	40.06	14.6	3.2	-22.16	7.6
					KAR_16	26017b	LBK	pig	2.21	36.94	13.47	3.2	-22.36	6.84
					KAR_17	26092b	LBK	pig	3.68	33.4	11.96	3.26	-20.74	8.06
					KAR_18	26113i	LBK	pig	2.92	27.54	9.89	3.25	-21.69	7.99
					KAR_19	26043c	LBK	deer	2.27	28.97	10.34	3.27	-21.39	5.1
					KAR_20	26144k	LBK	aurochs?	1.79	39.77	14.62	3.17	-20.78	6.13
					KAR_21	04:26029n	LBK	goat/sheep	9.36	44.13	16.14	3.19	-20.64	6.63
					KAR_22	04:26029n	LBK	cattle	0.57	38.29	12.4	3.6	-21.55	7.36
					KAR_23	04:26043c	LBK	aurochs?	2.65	42.06	15.16	3.24	-20.44	6.06
					KAR_24	04:26057h	LBK	cattle	3.07	41.32	14.66	3.29	-22.5	8.32
					KAR_25	04:26092f	LBK	pig	3.41	41.53	14.82	3.27	-20.01	7.92
					KAR_26	04:26092f	LBK	goat/sheep	1.4	41.12	14.4	3.33	-20.37	7.1
					KAR_27	04:26092f	LBK	aurochs?	2.87	40.98	14.47	3.3	-20.36	6.5
					KAR_28	04:26101h	LBK	sheep	2.53	42.17	15.29	3.22	-19.91	7.52
					KAR_29	04:26113i	LBK	pig	1.58	41.66	14.46	3.36	-21.11	8.15
					KAR_30	04:26138v	LBK	goat/sheep	1.58	40.71	14.47	3.28	-20.47	6.72
					KAR_31	04:26138v	LBK	cattle	4.09	40.71	14.58	3.26	-20.6	7.4
					KAR_32	04:26138v	LBK	pig	3	41.23	14.94	3.22	-20.01	8.03
		SBC	4,950-4,625 cal. BC	Eulau	EUL_1	1661	SBC	pig	1.08063	42.1757	15.0639	3.26643	-20.9705	6.5392
		*Stroke Ornamented Ware			EUL_2	1661	SBC	cattle	0.688172	43.8956	15.6195	3.2787	-21.338	5.12977
					EUL_3	1661	SBC	cattle	0.792222	42.8824	15.4984	3.22804	-21.2799	5.46041
	Middle Neolithic	RSC	4,625 - 4,250 cal. BC	Quedlinburg	QLB_1	320	RSC	goat/sheep	0.430293	42.536	15.1307	3.27978	-20.4714	8.46605
					QLB_2	40307	RSC	cattle	9.99325	39.4358	14.1622	3.24868	-20.59	6.72709
Younger and Late Neolithic	Younger Neolithic	GLC	4,450 - 4,075 cal. BC	Eulau	EUL_4	1680	GLC	pig	1.35135	44.2382	15.9326	3.23934	-21.8746	6.36946
					EUL_5	1680	GLC	pig	0.451807	43.4006	15.2007	3.33102	-21.4899	6.64993
					EUL_6	1680	GLC	cattle	1.15907	43.6644	15.6801	3.24881	-21.264	6.38426
					EUL_7	1680	GLC	cattle	1.24636	43.8007	15.683	3.25837	-21.9399	6.57387
		SCG	4,075 - 3,950 cal. BC	Salzmünde-Schiepzig	SALZ_1	5091	SCG	cattle	0.600601	39.4565	13.7892	3.33831	-20.5197	5.70073
					SALZ_2	9025_6	SCG	cattle	1.5857	42.6302	15.381	3.23354	-21.1435	5.63938
					SALZ_3	3195	SCG	cattle	1.65821	39.2272	13.9257	3.20729	-20.1672	5.61734
					SALZ_4	3190_9	SCG	cattle	>0,1	37.4299	13.271	3.2905	-20.5986	6.34608
					SALZ_5	3192	SCG	cattle	>0,1	38.6663	13.9906	3.27674	-20.8988	5.88425
					SALZ_6	5074_3	SCG	cattle	2.00445	35.3739	12.2921	3.3578	-20.2863	6.41388
					SALZ_7	9024_2	SCG	cattle	3.26519	34.8922	12.3695	3.29097	-21.0308	7.35575
					SALZ_8	3190_7	SCG	dog	1.58604	38.393	12.7913	3.50174	-20.0871	6.64067
					SALZ_9	5061_12	SCG	dog	2.54854	40.8073	15.3258	3.18244	-19.5665	9.56771
	Late Neolithic	SMC	3,375 - 3,075 cal. BC	Salzmünde-Schiepzig	SALZ_10	3691	SMC	dog	4.63378	33.107	12.0506	3.22112	-19.3786	8.49949
					SALZ_11	5586_12	SMC	goat/sheep	1.14715	42.6766	15.3037	3.25341	-20.2773	5.97345
					SALZ_12	5586_5	SMC	cattle	0.425039	43.105	14.7687	3.40511	-21.7864	4.84763
					SALZ_13	5586_5	SMC	cattle	1.15716	37.8389	12.9297	3.4143	-21.8224	5.03836
		BEC	3,075 - 2,700 cal. BC	Benzingerode I	BENZ_1	Tier 1	BEC	cattle	2.1	?	?	3.2	-20.9	5.7
					BENZ_2	Tier 2	BEC	cattle	1.7	?	?	3.3	-21.3	6.6
					BENZ_3	Tier 3	BEC	cattle	1.5	?	?	3.2	-21.1	6.4
					BENZ_4	Tier 4	BEC	cattle	1.5	?	?	3.3	-21.1	5
					BENZ_5	Tier 5	BEC	marten	4.8	?	?	3.3	-18.8	8.7
Final Neolithic		CWC	2,825 - 2,200/2,125 cal. BC	Esperstedt	ESP_1	4003	CWC	cattle	2.808	45.1352	16.6038	3.17143	-21.2406	6.41617
					ESP_2	513	CWC	goat/sheep	1.22314	40.049	13.9831	3.34145	-20.2901	6.95504
					ESP_3	4179	CWC	cattle	1.30208	43.3943	15.6546	3.23399	-20.6064	6.15153
Early Bronze Age		UC	2,200 - 1,550 cal. BC	Alberstedt	ALB_1	7144_2	UC	cattle	5.02043	29.4911	10.592	3.24834	-21.2861	6.91954
					ALB_2	7144_4	UC	pig	0.964988	34.9302	12.2926	3.31583	-21.7381	8.23979
					ALB_3	7144_5	UC	cattle	0.869565	36.062	12.624	3.33273	-21.5872	7.31913
				Brehna	BRN_1	455	UC	cattle	0.81064	33.789	11.7939	3.34255	-21.6395	5.72443
				Esperstedt	ESP_4	5036	UC	cattle	3.78193	44.4013	16.2087	3.1959	-21.0842	7.07885
					ESP_5	217	UC	cattle	3.30147	35.3319	13.151	3.13443	-21.1218	5.55929
					ESP_6	217	UC	goat/sheep	2.78107	40.5792	15.1196	3.13123	-20.7366	8.94475
					ESP_7	3321	UC	cattle juvenile	2.00511	38.8485	14.2828	3.1733	-20.7643	6.32991
					ESP_8	6123	UC	goat/sheep	3.17533	42.6963	15.9407	3.12487	-21.3465	7.02018
					ESP_9	6123	UC	cattle juvenile	1.54224	40.417	14.9472	3.15473	-20.7232	7.43438
					ESP_10	6081	UC	pig	0.81665	36.7428	12.9075	3.32095	-21.586	5.82663
				Karsdorf	KAR_33	3095	UC	goat	3.76332	43.6027	16.1762	3.14473	-23.1745	6.78296
				Osterwieck	OWK_1	408	UC	goat/sheep	4.08163	42.1508	15.1665	3.24237	-20.8282	5.0588
					OWK_2	408	UC	pig	2.30627	35.5295	12.1054	3.42419	-20.833	5.4821
					OWK_3	408	UC	cattle	0.772201	42.7638	15.1182	3.30007	-21.6916	5.73819
				Serbitz	SERB_1	NKY-14	UC	pig	1.11885	35.2833	13.1056	3.14096	-22.4553	9.00781
					SERB_2	NKY-14	UC	cattle	4.67455	43.7042	16.2756	3.13281	-21.2812	6.41197
					SERB_3	NKY-14	UC	cattle	4.49861	41.3081	15.496	3.11001	-21.388	8.22682
					SERB_4	NKY-14	UC	cattle	2.24948	41.5767	15.6021	3.10896	-21.8183	6.46726
				Leau 2	LEAU_1	3001	UC	goat	3.34086	41.6423	15.5967	3.11493	-20.9222	7.93164
				Karsdorf	KAR_34	129	BA?	pig	2.95	40.06	14.6	3.2	-22.16	7.6
					KAR_35	120	BA?	cattle	>0,1	37.91	13.71	3.23	-22.23	4.54
					KAR_36	232	EBA?	goat/sheep	9.6	38.16	14.01	3.18	-20.63	6.22
					KAR_37	232	EBA?	cattle	2.86	36.52	13.13	3.24	-21.31	8.69
				Quedlinburg VII 2	QLB_3	1301	BA	cattle	0.543663	43.2737	15.1525	3.33185	-21.2949	5.91329
					QLB_4	6120	BA	cattle	0.466744	42.7333	14.9129	3.34312	-21.2523	4.99297
					QLB_5	6296	BA	pig	3.37621	45.8271	16.3661	3.26682	-21.3358	6.61921
					QLB_6	6296_1	BA	goat/sheep	6.44178	41.4641	14.306	3.38176	-21.2304	6.29339
					QLB_7	6263	BA	pig	7.9293	41.7626	15.0959	3.22756	-21.1777	7.3092
					QLB_8	6269_1	BA	pig	>0,1	42.067	14.8565	3.30351	-20.7766	5.36275
					QLB_9	1301	BA	cattle	>0,1	33.7217	11.5958	3.39279	-21.5204	7.52463
					QLB_10	6120	BA	cattle	0.762079	15.2669	5.40799	3.29365	-21.206	5.47662
