# Supplementary material for: 4000 years of human dietary evolution in central Germany, from the first farmers to the first elites
Source: PLoS One. 2018 Mar 27;13(3):e0194862. doi: 10.1371/journal.pone.0194862 (PMC5870995; doi:10.1371/journal.pone.0194862)
Supplement: S4 Table — (XLSX) [file pone.0194862.s004.xlsx]

## Sheet: Tabelle1
S4 table. Summary of animal samples excluded due to quality reasons.
Period	Culture	Abbr.	Site	ID	Feature	Species	Collagen yield (%)	%C	%N	C/N atom.	δ13C in ‰ vs. VPDB	δ15N in ‰ vs. AIR
Early Bronze Age	Unetice Culture	UC	Alberstedt	ALB_4	7144_1	cattle	0.393314	41.4402	12.1299	3.98577	-22.4776	4.97341
Early Bronze Age	Unetice Culture	UC	Röcken 2	RÖCK_1	256/257	dog	0.33791	16.7957	4.68853	4.17934	-20.7538	4.30313
Early Bronze Age	Unetice Culture	UC	Röcken 2	RÖCK_2	256/257	goat/sheep	0.43252	1.7718	0.0941003	22.0144	-26.6779	-1.89266
Early Bronze Age	Unetice Culture	UC	Röcken 2	RÖCK_3	559	pig	0.28096	4.02876	0.708802	6.63122	-25.2756	-0.322596
