# Supplementary material for: 4000 years of human dietary evolution in central Germany, from the first farmers to the first elites
Source: PLoS One. 2018 Mar 27;13(3):e0194862. doi: 10.1371/journal.pone.0194862 (PMC5870995; doi:10.1371/journal.pone.0194862)
Supplement: S5 Table — Overview of archaeological cultures of the Middle Elbe-Saale Region. Chronological period, name of culture, abbreviation, dating and distribution are listed as well as burial and settlement practices, further information and references. (XLSX) [file pone.0194862.s005.xlsx]

## Sheet: Tabelle1
S5 table. Summary of archaeological information. Overview of archaeological cultures of the Middle Elbe-Saale Region. Chronological period, name of culture, abbreviation, dating and distribution are listed as well as burial and settlement practices, further information and references.
Period	Culture	Abbr.	Dating	Distribution	Burial practices	Settlement	Further information	References
Early Neolithic (EN, 5,500 - 4,825 cal. BC)	Linear Pottery Culture	LBK	5,500 - 4,825 cal. BC	From Paris Basin to Ukraine, from Baltic Sea to the Alps	Cemeteries and settlement burials, crouched inhumations on both sides	Open and fortified settlements with longhouses in Löss-areas	Oldest agricultural economy in Central Europe, genesis in Northwestern Hungary, rapid spread to the Rhine; during the 51st century before christ decay in various regional groups	[1–7]
Middle Neolithic (MN, 4,625 - 4,250 cal. BC)	Rössen Culture	RSC	4,625 - 4,250 cal. BC	Germany between rivers Rhine and Elbe	Cemeteries, crouched inhumations, sex-specific grave goods	Open and fortified settlements, at first with longhouses and later with small square buildings	Genesis in Southwestern Germany from the Großgartach Group	[1–3,8,9]
Younger Neolithic (YN, 4,450 - 3,375 cal. BC)	Gatersleben Culture	GLC	4,450 - 4,075 cal. BC	Saxony-Anhalt and Saxony	Cemeteries, cremations and crouched inhumations (on the right side with head in the south), sex-specific grave goods	Until today only settlement pits were found	Regional variant of the Lengyel Culture	[1–3,8]
	Schöningen Group	SCG	4,075 - 3,950 cal. BC	Middle and southern Saxony-Anhalt and adjacent areas of Lower Saxony	Crouched inhumations, East-West orientation	Settlement practices unexplored	Genesis from Gatersleben Culture/Lengyel Culture and Rössen Culture	[2,10]
	Baalberge Culture	BAC	3,950 - 3,375 cal. BC	Middle and southern Saxony-Anhalt and areas in Thuringia, Saxony and Bohemia	Cemeteries, burial mounds, trapezoidal burial installations (long barrows), stone box graves, crouched inhumations [mostly on the right, sometimes on the left side, East-West orientation with the head in the East (main orientation) or West (secondary orientation)]	Monumental earthworks (from 8 to 35 ha)	Genesis under influence of the Sarnowo Group of early Funnel Beaker Cultures in Poland	[1,2,11]
Later Neolithic (3,375 - 2,700 cal. BC)	Salzmünde Culture	SMC	3,375 - 3,075 cal. BC	Southern Saxony-Anhalt and adjacent areas in Saxony and Thuringia	Cemeteries, burial mounds, setllement burials, crouched inhumations, "Scherbenpackungsgräber"(burials under fragmentated ceramics)	Monumental earthworks (from 8 to 65 ha)	Genesis directly out of the Baalberge Culture	[1,2,12,13]
	Bernburg Culture	BEC	3,075 - 2,700 cal. BC	Saxony-Anhalt and areas in Thuringia, Saxony and Lower Saxony	Collective burials in burial chambers made of stone locks or wooden pla nks	open and fortified settlements in exposed locations/hilltops	Genesis directly out of the Walternienberg Culture	[1,1, 3]
	Globular amphora Culture	KAC	3,075 - 2,700 cal. BC	Ukraine, Poland, Czechia and East Germany (northeastern Lower Saxony included)	Single graves or grave groups, stone boxes, crouched inhumations, burials of cattle, occasionally in teams of oxen	Until today only settlement pits were found	Genesis in Poland, spread to the Western regions	1,1, 3,14]
Final Neolithic (LN, 2,850 - 2,200/2,125 cal. BC)	Corded Ware Culture	CWC	2,825 - 2,200/2,125 cal. BC	Middle and Eastern Europe and Scandinavia (Single Grave Culture)	Cemeteries, burial mounds (single burials or family burials), sex-specific crouched inhumations with identical viewing direction to the South: men on the right side with their heads in the West, women on the left side with their heads in the East	Settlement for the first time on high and dry plateaus away from rivers and streams, small trapezoidal post structures and block constructions	Genesis in Poland and Ukraine, different characteristics of regional and local groups	[1–3,5,14–19]
	Bell Beaker Phenomenon	BBC	2,575 - 2,200/2,125 cal. BC	Iberian peninsula, Western and Middle Europe, Great Britain	Cementaries, sex-specific crouched inhumations with identical viewing direction to the South: men on the left side with their heads in the North, women on the right side with their heads in the South	Open settlements with two-aisled longhouses	Genesis on the Iberian Peninsula, different characteristics of regional and local groups	[2,5,14,20–24]
Early Bronze Age (EBA, 2,200 - 1,550 cal. BC)	Unetice Culture	UC	2,200 - 1,550 cal. BC	Central Germany, Czechia, Poland, southwestern Slovakia, Lower Austria	Cemeteries, stone boxes, burial mounds, crouched inhumations on the right side with the head in the South and a viewing direction towards East, sex-specific burial manners were abandoned	Open settlements with two-aisled longhouses	First culture of the Early Bronze Age, development of stratified societies	[1,14,25,26]
References
1.	Behrens H. Die Jungsteinzeit im Mittelelbe-Saale-Gebiet. Veröffentlichungen des Landesmuseums für Vorgeschichte in Halle, Band 27. Berlin: Deutscher Verlag der Wissenschaften; 1973.
2.	Beier HJ, Einicke R. Das Neolithikum im Mittelelbe-Saale-Gebiet und in der Altmark. Eine Übersicht und ein Abriß zum Stand der Forschung. Beiträge zur Ur- und Frühgeschichte Mitteleuropas 4. Willkau-Hasslau: Beier & Beran; 1994.
3.	Preuss J. Das Neolithikum in Mitteleuropa. Wilkau-Haßlau: Beier & Beran; 1999.
4.	Price TD, editor. Europe's first farmers: [symposium, held in Minneapolis, Minnesota, in 1995]. Cambridge: Cambridge Univ. Press; 2000.
5.	Bogucki P, Crabtree PJ, Bogucki P. Consequences of agriculture, 5000-2000 B.C.: Brzesc Kujawski, 1 (2004). New York: Thomson Gale; 2004.
6.	Whittle A, Cummings V, editors. Going over: The Mesolithic-Neolithic transition in north-west Europe. Oxford: Oxford Univ. Press; 2007.
7.	Lüning J, editor. Die Bandkeramik im 21. Jahrhundert: Symposium in der Abtei Brauweiler bei Köln vom 16.9. - 19.9.2002. Internationale Archäologie : […], Arbeitsgemeinschaft, Symposium, Tagung, Kongress, Bd. 7. Rahden/Westfalen: Leidorf; 2005. X, 2.
8.	Lichardus J. Rössen, Gatersleben, Baalberge: ein Beitrag zur Chronologie des mitteldeutschen Neolithikums und zur Entstehung der Trichterbecher-Kulturen. Univ., Philos. Fak., Habil.-Schr./74--Saarbrücken, 1973. Bonn: Habelt; 1976.
9.	Spatz H. Beiträge zum Kulturenkomplex Hinkelstein-Grossgartach-Rössen [Zugl.: Heidelberg, Univ., Diss., 1991]. Stuttgart: Theiss.
10.	Torsten Schunke, Peter Viol. Die »Schiepziger Gruppe« – eine Fundlücke wird gefüllt. In: Salzmünde-Schiepzig - ein Ort zwei Kulturen. Halle (Saale): Landesamt für Denkmalpflege und Archäologie; 2014. pp. 113–121.
11.	Preuß J. Die Baalberger Gruppe in Mitteldeutschland. Veröffentlichungen des Landesamtes für Archäologie - Landesmuseum für Vorgeschichte - Sachsen-Anhalt. Berlin: Deutscher Verlag der Wissenschaften.; 1966.
12.	Meller H, editor. 3300 BC: Mysteriöse Steinzeittote und ihre Welt; [Sonderausstellung vom 14. November 2013 bis 18. Mai 2014 im Landesmuseum für Vorgeschichte Halle]. Mainz am Rhein: Nünnerich-Asmus; 2013.
13.	Meller H, editor. Salzmünde-Schiepzig - ein Ort zwei Kulturen: Ausgrabungen an der Westumfahrung Halle (A 143). Archäologie in Sachsen-Anhalt : […], Sonderband, Vol 21. Halle (Saale): Landesamt für Denkmalpflege und Archäologie; 2014-. 3 Bände.
14.	Schwarz R. Chronologietabelle zum Neolithikum. In: Meller H, editor. 3300 BC - mysteriöse Steinzeittote und ihre Welt: [Sonderausstellung vom 14. November 2013 bis 18. Mai 2014 im Landesmuseum für Vorgeschichte Halle ; der Ausstellungsteil zum Fundort Salzmünde beruht auf den Ergebnissen des Projektes "Katastrophe oder Ritual? - ein Kriminalfall aus dem 4. Jtsd. v. Chr. - eine interdisziplinäre S…
15.	Mallory JP. In search of the Indo-Europeans: Language, archaeology and myth. London: Thames and Hudson; 1989.
16.	Buchvaldek M, editor. Die kontinentaleuropäischen Gruppen der Kultur mit Schnurkeramik: Skupiny kultury se šň°urovou keramikou na evropském kontinentu. 1st ed. Praehistorica, Vol 19. Praha: Vyd. Karolinum; 1992. 363 p.
17.	Furholt M. Die absolutchronologische Datierung der Schnurkeramik in Mitteleuropa und Südskandinavien. Zugl.: Bamberg, Univ., Magisterarbeit, 2002. Universitätsforschungen zur prähistorischen Archäologie, Bd. 101. Bonn: Habelt; 2003. 282, 278
18.	Anthony DW. The horse, the wheel, and language: How Bronze-Age riders from the Eurasian steppes shaped the modern world. Princeton, N.J, Woodstock: Princeton University Press; 2007.
19.	Friederich S, Jarecki H. Eine schnurkeramische Siedlung an der Westumfahrung (A 143) von Halle (Saale) bei Gimritz, Saalekreis. In: Link T, Schimmelpfennig D, editors. No future? Brüche und Ende kultureller Erscheinungen. Fallbeispiele aus dem 6. – 2. Jahrtausend v. Chr. Fokus Jungsteinzeit. Bd. 4. Kerpen-Loogh (Eifel): Welt und Erde; 2014.
20.	Linden MV. What linked the Bell Beakers in third millennium BC Europe? Antiquity. 2007;81(312):343–52.
21.	Czebreszuk J, editor. The northeast frontier of bell beakers: Proceedings of the symposium held at the Adam Mickiewicz University, Poznań (Poland), May 26-29-2002. BAR international series, Vol 1155. Oxford: Archaeopress; 2003.
22.	Hille A, Meller H, editors. Die Glockenbecherkultur in Mitteldeutschland. Teilw. zugl.: Halle, Univ., Philosophische Fakultät I, Diss., 2005. Veröffentlichungen des Landesamtes für Denkmalpflege und Archäologie Sachsen-Anhalt - Landesmuseum für Vorgeschichte, Vol 66. Halle a. d. S.: Landesamt für Denkmalpflege und Archäologie Sachsen-Anhalt; 2012.
23.	Nicolis F, editor. Bell beakers today: Pottery, people, culture, symbols in prehistoric Europe ; proceedings of the International colloquium, Riva del Garda (Trento, Italy), 11-16 May 1998. Trento: Provincia autonoma di Trento Servizio beni culturali Ufficio beni archeologici; 2001.
24.	Heyd V, Husty L, Kreiner L, Manhart H. Siedlungen der Glockenbecherkultur in Süddeutschland und Mitteleuropa. Arbeiten zur Archäologie Süddeutschlands, Vol 17. Büchenbach: Verl. Dr. Faustus; 2004.
25.	Probst E. Die Aunjetitzer Kultur - Eine Kultur der Bronzezeit vor etwa 2300 bis 1600/1500 v. Chr. München: GRIN Verlag GmbH; 2008.
26.	Zich B. Studien zur regionalen und chronologischen Gliederung der nördlichen Aunjetitzer Kultur. Freie Univ., Diss.--Berlin, 1991. Vorgeschichtliche Forschungen, Vol 20. Berlin: de Gruyter; 1996.
